# Supplementary material for: Unusual peptide-binding proteins guide pyrroloindoline alkaloid formation in crocagin biosynthesis
Source: Nat Chem. 2023 Mar 9;15(4):560–8. doi: 10.1038/s41557-023-01153-w (PMC10070186; doi:10.1038/s41557-023-01153-w)
Supplement: Supplementary file 4 — Detailed data for sequence similarity network in Supplementary Fig. 15 (sheet 1). List of reagents and primer (sheet 2). [file 41557_2023_1153_MOESM4_ESM.xlsx]

## Sheet: Sequence similarity network
Accession	Genus	hdesc	hname	name	Organism	PP_TE_Distance	PPSerial	Prodigalscore	SameStrand	selected	Sequence	shared name	signif
Network 1
DIU28_12740	Anabaena	none	none	DIU28_12740_1	Anabaena sp. UBA12330	167	1	7.36	yes	FALSE	MNAKKTQKRKLEQVNKETRSNLGNIYW	DIU28_12740_1	none
F6K51_06380	Moorea	none	none	F6K51_06380_1	Moorea sp. SIO3I8	1359	1	10.55	yes	FALSE	MKKEIKKETQHKETASKKRKLEQVDKNTRSKLGNVYW	F6K51_06380_1	none
AN483_16370	Aphanizomenon	none	none	AN483_16370_1	Aphanizomenon flos-aquae MDT14a	1832	1	7.36	yes	FALSE	MNAKKTQKRKLEQVNKETRSNLGNIYW	AN483_16370_1	none
AA650_17265	Anabaena	none	none	AA650_17265_8	Anabaena sp. WA102	1482	8	8.28	yes	FALSE	MNAKKTQKRKLEQVNKETRSNLGNIYW	AA650_17265_8	none
BA740_21610	Vibrio	none	none	BA740_21610_1	Vibrio parahaemolyticus	87	1	4.14	yes	FALSE	MKIIKKPKTVKTFSKSDRAKNMQQYW	BA740_21610_1	none
SAMN04487768_3051	Burkholderia	none	none	SAMN04487768_3051_7	Burkholderia sp. b13	86	7	7.63	yes	FALSE	MNQAQQVKVRPVSPEERRIAQNYYW	SAMN04487768_3051_7	none
F6K50_00060	Moorea	none	none	F6K50_00060_1	Moorea sp. SIO3I7	1359	1	10.55	yes	FALSE	MKKEIKKETQHKETASKKRKLEQVDKNTRSKLGNVYW	F6K50_00060_1	none
CUN60_06275	Neisseriaceae	none	none	CUN60_06275_1	Neisseriaceae bacterium DSM 100970	136	1	1.71	yes	FALSE	MDRLQDVPANDRTDAGNLYW	CUN60_06275_1	none
DNK85_RS04800	Cysteiniphilum	none	none	DNK85_RS04800_2	Cysteiniphilum halobium	346	2	10	yes	FALSE	MEKKVVEIPLEERIAEQNVYW	DNK85_RS04800_2	none
CMC5_025570	Chondromyces	none	none	CMC5_025570_1	Chondromyces crocatus	155	1	15.91	yes	FALSE	MKKTIKQISAGDRSKKGNIYW	CMC5_025570_1	none
GV818_23405	Pseudomonas	none	none	GV818_23405_4	Pseudomonas sp. Fl4BN1	150	4	13.17	yes	FALSE	MNTKKVEKTSKEQTNTARTVKARQVDVDVRKALENAYW	GV818_23405_4	none
F6K53_24765	Moorea	none	none	F6K53_24765_1	Moorea sp. SIO4A1	1356	1	10.55	yes	FALSE	MKKEIKKETQHKETASKKRKLEQVDKNTRSKLGNVYW	F6K53_24765_1	none
AN487_08950	Anabaena	none	none	AN487_08950_4	Anabaena sp. CRKS33	1389	4	8.2	yes	FALSE	MNAKKTQKRKLEQVNKETRSNLGNI	AN487_08950_4	none
BMF77_01758	Dolichospermum	none	none	BMF77_01758_6	Dolichospermum sp. UHCC 0315A	176	6	9.56	yes	FALSE	MNAKKTQKRKLEQVNKETRSNLGNAYW	BMF77_01758_6	none
BA739_21430	Vibrio	none	none	BA739_21430_1	Vibrio parahaemolyticus	87	1	4.14	yes	FALSE	MKIIKKPKTVKTFSKSDRAKNMQQYW	BA739_21430_1	none
AN488_13795	Anabaena	none	none	AN488_13795_3	Anabaena sp. WA113	1651	3	8.51	yes	FALSE	MSAKKTQKRKLEQVNKETRSNLGNVYW	AN488_13795_3	none
F6J99_03920	Moorea	none	none	F6J99_03920_4	Moorea sp. SIO4G3	1344	4	11.18	yes	FALSE	MKKEIKKETQHKETASKKRKLEQVDKNTRSKLGNGYW	F6J99_03920_4	none
AN484_12825	Aphanizomenon	none	none	AN484_12825_3	Aphanizomenon flos-aquae WA102	1658	3	8.51	yes	FALSE	MSAKKTQKRKLEQVNKETRSNLGNVYW	AN484_12825_3	none
GV819_25650	Pseudomonas	none	none	GV819_25650_5	Pseudomonas sp. Fl5BN2	149	5	13.16	yes	FALSE	MNTKKVEKTSKEQTNTARTVKTRQVDVDVRKALENAYW	GV819_25650_5	none
F6K49_05990	Moorea	none	none	F6K49_05990_1	Moorea sp. SIO3I6	1356	1	10.55	yes	FALSE	MKKEIKKETQHKETASKKRKLEQVDKNTRSKLGNVYW	F6K49_05990_1	none
HELGO_WM6631	environmental	Ribosomal protein S5, N-terminal domain	PF00333.20	HELGO_WM6631_2	environmental samples uncultured Thiotrichaceae bacterium	127	2	2.88	yes	FALSE	MKKAKQVSKANRKARQNAYW	HELGO_WM6631_2	1.1e-06
AHF22_RS24900	Burkholderia	none	none	AHF22_RS24900_3	Burkholderia sp. MSMB175	74	3	3.67	yes	FALSE	MNQHQIPVMAVKVRPVDITTRQALENCYW	AHF22_RS24900_3	none
AN481_11735	Aphanizomenon	none	none	AN481_11735_3	Aphanizomenon flos-aquae LD13	1633	3	7.36	yes	FALSE	MNAKKTQKRKLEQVNKETRSNLGNIYW	AN481_11735_3	none
DNK85_RS04800	Cysteiniphilum	none	none	DNK85_RS04800_3	Cysteiniphilum halobium	235	3	3.51	yes	FALSE	MEKKVVEIPLEERIAEQNVYW	DNK85_RS04800_3	none
F6K57_01920	Moorea	none	none	F6K57_01920_1	Moorea sp. SIO4A5	1356	1	10.55	yes	FALSE	MKKEIKKETQHKETASKKRKLEQVDKNTRSKLGNVYW	F6K57_01920_1	none
PO80_12420	Vibrio	none	none	PO80_12420_1	Vibrio parahaemolyticus	87	1	4.14	yes	FALSE	MKIIKKPKTVKTFSKSDRAKNMQQYW	PO80_12420_1	none
FJR39_06905	Dolichospermum	none	none	FJR39_06905_3	Dolichospermum flos-aquae UHCC 0037	176	3	9.56	yes	FALSE	MNAKKTQKRKLEQVNKETRSNLGNAYW	FJR39_06905_3	none
Network 2
PS906_04551	Pseudomonas	none	none	PS906_04551_3	Pseudomonas fluorescens	324	3	-0.84	yes	TRUE	MCIEITTNENLKRITSGPENFGWAPLAWANSED	PS906_04551_3	none
PS876_04996	Pseudomonas	none	none	PS876_04996_1	Pseudomonas fluorescens	57	1	-0.84	yes	TRUE	MCIEITTNENLKRITSGPENFGWAPLAWANSED	PS876_04996_1	none
PS893_04236	Pseudomonas	none	none	PS893_04236_1	Pseudomonas fluorescens	60	1	4.31	yes	TRUE	MKKKNVVKEKLTRITSGPENFGWAPLAWAHTEE	PS893_04236_1	none
PS843_04294	Pseudomonas	none	none	PS843_04294_1	Pseudomonas fluorescens	60	1	4.31	yes	TRUE	MKKKNVVKEKLTRITSGPENFGWAPLAWAHTEE	PS843_04294_1	none
VC33_25045	Pseudomonas	none	none	VC33_25045_3	Pseudomonas fluorescens	59	3	3.83	yes	TRUE	MKNKKVVAEKLNRITSGPDNFGWAPLAWAHTED	VC33_25045_3	none
PS861_04568	Pseudomonas	none	none	PS861_04568_1	Pseudomonas fluorescens	60	1	5.8	yes	TRUE	MKKKNVVKEKLTRITSGPENFGWAPLAWAHTEE	PS861_04568_1	none
PS673_03634	Pseudomonas	none	none	PS673_03634_1	Pseudomonas fluorescens	60	1	5.27	yes	TRUE	MKKKNVVKEKLTRITSGPENFGWAPLAWAHTEE	PS673_03634_1	none
PS712_02322	Pseudomonas	none	none	PS712_02322_1	Pseudomonas fluorescens	61	1	6.6	yes	TRUE	MTNEITTKEKLNRITTGPENFGWAPLAWAHFEG	PS712_02322_1	none
BK670_26500	Pseudomonas	none	none	BK670_26500_1	Pseudomonas fluorescens	58	1	1.85	yes	TRUE	MQTEKITKENLNRITSGPDNFGWAPLAWAYTED	BK670_26500_1	none
CJU81_02260	Pseudomonas	none	none	CJU81_02260_1	Pseudomonas fragi	80	1	4.5	yes	TRUE	MTHSTFSKEALNRTTSDPDNFGWAPLAWAYEPD	CJU81_02260_1	none
PS726_03741	Pseudomonas	none	none	PS726_03741_1	Pseudomonas fluorescens	60	1	5.8	yes	TRUE	MKKKNVVKEKLTRITSGPENFGWAPLAWAHTEE	PS726_03741_1	none
PS938_01040	Pseudomonas	none	none	PS938_01040_1	Pseudomonas fluorescens	60	1	5.85	yes	TRUE	MKKKNVVKEKLTRITSGPENFGWAPLAWAHTEE	PS938_01040_1	none
VC34_22160	Pseudomonas	none	none	VC34_22160_2	Pseudomonas fluorescens	62	2	4.2	yes	TRUE	MKKEDQMKKKIIIKEKLNRITSGPDNFGWAPLAWAHTGE	VC34_22160_2	none
PS732_01879	Pseudomonas	none	none	PS732_01879_1	Pseudomonas fluorescens	57	1	-0.84	yes	TRUE	MCIEITTNENLKRITSGPENFGWAPLAWANSED	PS732_01879_1	none
CJF43_02765	Pseudomonas	none	none	CJF43_02765_1	Pseudomonas fragi	80	1	4.73	yes	TRUE	MTLSTFSKEALNRTTSDPDNFGWAPLAWAYEPD	CJF43_02765_1	none
PS647_05575	Pseudomonas	none	none	PS647_05575_1	Pseudomonas fluorescens	60	1	7.62	yes	TRUE	MKKKNVVKEKLTRITSGPENFGWAPLAWAHTEE	PS647_05575_1	none
Network 3
E1287_08250	Actinomadura	none	none	E1287_08250_3	Actinomadura sp. KC06	1	3	27.75	yes	FALSE	MRDLTLTDQSWAVDEEGEDLDVERFEVTDSVEAAGVAYFYARI	E1287_08250_3	none
NCTC11373_02442	Actinomadura	none	none	NCTC11373_02442_1	Actinomadura madurae	64	1	31.8	yes	FALSE	MREVNVQSQSWSVVDDDLAADEAEEFDETEGAYSFSYARV	NCTC11373_02442_1	none
DZ96_RS0234705	Actinomadura	none	none	DZ96_RS0234705_1	Actinomadura madurae LIID-AJ290	53	1	24.38	yes	FALSE	MGDSKRSVELNSQSWNISDEAENAEYDAVENAEDAEFSHLYARP	DZ96_RS0234705_1	none
SAMN04489713_107273	Actinomadura	none	none	SAMN04489713_107273_1	Actinomadura madurae	53	1	24.38	yes	FALSE	MGDSKRSVELNSQSWNISDEAENAEYDAVENAEDAEFSHLYARP	SAMN04489713_107273_1	none
NCTC11373_03821	Actinomadura	none	none	NCTC11373_03821_1	Actinomadura madurae	53	1	24.38	yes	FALSE	MGDSKRSVELNSQSWNISDEAENAEYDAVENAEDAEFSHLYARP	NCTC11373_03821_1	none
E1200_05745	Actinomadura	FERM adjacent (FA)	PF08736.11	E1200_05745_1	Actinomadura sp. GC306	93	1	39.33	yes	FALSE	MRNLSVSDQSWTMQAETTEAQQAEVVEELDVTAEPEFERSLSFSYARI	E1200_05745_1	5.6e-06
SAMN04489713_1186	Actinomadura	none	none	SAMN04489713_1186_1	Actinomadura madurae	64	1	31.8	yes	FALSE	MREVNVQSQSWSVVDDDLAADEAEEFDETEGAYSFSYARV	SAMN04489713_1186_1	none
F9B16_00410	Actinomadura	none	none	F9B16_00410_1	Actinomadura montaniterrae	32	1	40.57	yes	FALSE	MRELTINDQSWNVDEDDTLVEGAERLESADPVEAASLSYGYARI	F9B16_00410_1	none
FEF34_28000	Streptomyces	none	none	FEF34_28000_1	Streptomyces marianii	60	1	25.52	yes	FALSE	MRDVNVQSQSWNLDEELVSVDEAEELEETESTAYSFSYARI	FEF34_28000_1	none
EAO76_41340	Streptomyces	none	none	EAO76_41340_1	Streptomyces sp. sk2.1	59	1	25.76	yes	FALSE	MRDVNVQSQSWNLDEEFVSVDEAEELEESESTAYSFSYARV	EAO76_41340_1	none
SAMN05443665_105044	Actinomadura	none	none	SAMN05443665_105044_1	Actinomadura meyerae	32	1	39.17	yes	FALSE	MRELTINDQSWNVDEDDTLVEGAERLESADPVEAASLSYGYARI	SAMN05443665_105044_1	none
E1200_05745	Actinomadura	none	none	E1200_05745_2	Actinomadura sp. GC306	301	2	30.47	yes	FALSE	MRKLSISDQSWTVQGETAEAQQAEVVEELDVTAEPEFERSLSFSYARI	E1200_05745_2	none
E1264_00135	Actinomadura	none	none	E1264_00135_2	Actinomadura sp. KC216	56	2	31.95	yes	FALSE	MRNLVIRDQSWTMAETPDELVEAPEVKEQESEESEYTLSFSYARV	E1264_00135_2	none
Network 4
FCJ55_10285	Pseudomonas	none	none	FCJ55_10285_2	Pseudomonas sp. UMA603	54	2	3.76	yes	FALSE	MEETSCQYFQVSSNIMGLLFLVDIYSWRAVEIFCFASFLFDRIVGKFSIENYVGFRRALIWFCAWLNQENQLETENMKNQNSDALDASGFSWPPLSWSPAHDETSI	FCJ55_10285_2	none
FCJ53_16205	Pseudomonas	none	none	FCJ53_16205_2	Pseudomonas sp. UMA601	54	2	3.76	yes	FALSE	MEETSCQYFQVSSNIMGLLFLVDIYSWRAVEIFCFASFLFDRIVGKFSIENYVGFRRALIWFCAWLNQENQLETENMKNQNSDALDASGFSWPPLSWSPAHDETSI	FCJ53_16205_2	none
FCJ51_17560	Pseudomonas	none	none	FCJ51_17560_2	Pseudomonas sp. UMC3106	54	2	3.76	yes	FALSE	MEETSCQYFQVSSNIMGLLFLVDIYSWRAVEIFCFASFLFDRIVGKFSIENYVGFRRALIWFCAWLNQENQLETENMKNQNSDALDASGFSWPPLSWSPAHDETSI	FCJ51_17560_2	none
FCJ56_07015	Pseudomonas	none	none	FCJ56_07015_2	Pseudomonas sp. UMA643	54	2	3.76	yes	FALSE	MEETSCQYFQVSSNIMGLLFLVDIYSWRAVEIFCFASFLFDRIVGKFSIENYVGFRRALIWFCAWLNQENQLETENMKNQNSDALDASGFSWPPLSWSPAHDETSI	FCJ56_07015_2	none
FCN13_18460	Pseudomonas	none	none	FCN13_18460_2	Pseudomonas sp. UMC631	54	2	3.76	yes	FALSE	MEETSCQYFQVSSNIMGLLFLVDIYSWRAVEIFCFASFLFDRIVGKFSIENYVGFRRALIWFCAWLNQENQLETENMKNQNSDALDASGFSWPPLSWSPAHDETSI	FCN13_18460_2	none
FCN12_18445	Pseudomonas	none	none	FCN12_18445_2	Pseudomonas sp. UMC3129	54	2	3.76	yes	FALSE	MEETSCQYFQVSSNIMGLLFLVDIYSWRAVEIFCFASFLFDRIVGKFSIENYVGFRRALIWFCAWLNQENQLETENMKNQNSDALDASGFSWPPLSWSPAHDETSI	FCN12_18445_2	none
FCN10_02445	Pseudomonas	none	none	FCN10_02445_2	Pseudomonas sp. UMC3103	54	2	3.76	yes	FALSE	MEETSCQYFQVSSNIMGLLFLVDIYSWRAVEIFCFASFLFDRIVGKFSIENYVGFRRALIWFCAWLNQENQLETENMKNQNSDALDASGFSWPPLSWSPAHDETSI	FCN10_02445_2	none
AOX63_30725	Pseudomonas	none	none	AOX63_30725_2	Pseudomonas sp. ADP	273	2	4.22	yes	FALSE	MEETSCQYFQVSSNIMGLLFLVDIYSWWAVEIFCFASFLFDRIVGKFSIENYVGFRRALIWFCAWLNQENQLETENMKNQNSDALDASGFSWPPLSWSPAHDETSI	AOX63_30725_2	none
Network 5
FCN13_18460	Pseudomonas	Protein of unknown function (DUF1656)	PF07869.12	FCN13_18460_1	Pseudomonas sp. UMC631	6878	1	51.59	no	FALSE	MALVEQPLGGVYVSPMFLYALLALALTIALRKLLQATPAGRWIWHEALFDCALFTLLLAAVTWCAGVVNG	FCN13_18460_1	7.8e-25
FCJ56_07015	Pseudomonas	Protein of unknown function (DUF1656)	PF07869.12	FCJ56_07015_1	Pseudomonas sp. UMA643	6878	1	51.59	no	FALSE	MALVEQPLGGVYVSPMFLYALLALALTIALRKLLQATPAGRWIWHEALFDCALFTLLLAAVTWCAGVVNG	FCJ56_07015_1	7.8e-25
FCJ55_10285	Pseudomonas	Protein of unknown function (DUF1656)	PF07869.12	FCJ55_10285_1	Pseudomonas sp. UMA603	6878	1	51.59	no	FALSE	MALVEQPLGGVYVSPMFLYALLALALTIALRKLLQATPAGRWIWHEALFDCALFTLLLAAVTWCAGVVNG	FCJ55_10285_1	7.8e-25
FCN12_18445	Pseudomonas	Protein of unknown function (DUF1656)	PF07869.12	FCN12_18445_1	Pseudomonas sp. UMC3129	6878	1	51.59	no	FALSE	MALVEQPLGGVYVSPMFLYALLALALTIALRKLLQATPAGRWIWHEALFDCALFTLLLAAVTWCAGVVNG	FCN12_18445_1	7.8e-25
AOX63_30725	Pseudomonas	Protein of unknown function (DUF1656)	PF07869.12	AOX63_30725_1	Pseudomonas sp. ADP	6878	1	48.52	no	FALSE	MALVEQPLGGVYVSPMFLYALLALALTIALRKLLQATPAGRWIWHEALFDCALFTLLLAAVTWCAGAVNG	AOX63_30725_1	7.8e-25
FCJ53_16205	Pseudomonas	Protein of unknown function (DUF1656)	PF07869.12	FCJ53_16205_1	Pseudomonas sp. UMA601	6878	1	51.59	no	FALSE	MALVEQPLGGVYVSPMFLYALLALALTIALRKLLQATPAGRWIWHEALFDCALFTLLLAAVTWCAGVVNG	FCJ53_16205_1	7.8e-25
FCJ51_17560	Pseudomonas	Protein of unknown function (DUF1656)	PF07869.12	FCJ51_17560_1	Pseudomonas sp. UMC3106	6878	1	51.59	no	FALSE	MALVEQPLGGVYVSPMFLYALLALALTIALRKLLQATPAGRWIWHEALFDCALFTLLLAAVTWCAGVVNG	FCJ51_17560_1	7.8e-25
FCN10_02445	Pseudomonas	Protein of unknown function (DUF1656)	PF07869.12	FCN10_02445_1	Pseudomonas sp. UMC3103	6878	1	51.59	no	FALSE	MALVEQPLGGVYVSPMFLYALLALALTIALRKLLQATPAGRWIWHEALFDCALFTLLLAAVTWCAGVVNG	FCN10_02445_1	7.8e-25
Network 6
Mrose_03078	Calidithermus	none	none	Mrose_03078_9	Calidithermus roseus	47	9	14.79	yes	FALSE	MEKTIQLTLKTPRLLRFVSEGHHKKASRPYADPMCNFGGAPSDKPVVGLIAYSYSVNYSWIPQFAYDPASARTSSVSCPCGVGL	Mrose_03078_9	none
CSW40_04555	Thermus	none	none	CSW40_04555_1	Thermus scotoductus	49	1	22.12	yes	FALSE	MEKTIQVKLKAPRLLRFVAEGRHRRPVRPYTNPLLEFDTQDEKRKHVVGMFSYSYSVSYSWLTPSSQVELKPSPVALTCPCGVGI	CSW40_04555_1	none
Mterra_00422	Calidithermus	none	none	Mterra_00422_4	Calidithermus terrae	50	4	10.88	yes	FALSE	MEKTIQLKLKAPRLLRFVSEGHHKRVSRPYADPLSNLGEASSGKPVVGFFGYSYSVSYSWVNSSSALNPASARVPLVSCPCGAGI	Mterra_00422_4	none
CSW50_00715	Thermus	none	none	CSW50_00715_3	Thermus scotoductus	49	3	22.3	yes	FALSE	MEKTIQVKLKAPRLLRFVAEGRHRRPVRPYTNPLLEFDTQDEKRKHVVGMFSYSYSVSYSWLTPSSQVELKPSPVALTCPCGVGI	CSW50_00715_3	none
CSW18_04355	Thermus	none	none	CSW18_04355_1	Thermus scotoductus	49	1	22.12	yes	FALSE	MEKTIQVKLKAPRLLRFVAEGRHRRPVRPYTNPLLEFDTQDEKRKHVVGMFSYSYSVSYSWLTPSSQVELKPSPVALTCPCGVGI	CSW18_04355_1	none
CSW27_00740	Thermus	none	none	CSW27_00740_3	Thermus scotoductus	49	3	22.3	yes	FALSE	MEKTIQVKLKAPRLLRFVAEGRHRRPVRPYTNPLLEFDTQDEKRKHVVGMFSYSYSVSYSWLTPSSQVELKPSPVALTCPCGVGI	CSW27_00740_3	none
CSW23_02625	Thermus	none	none	CSW23_02625_2	Thermus scotoductus	49	2	22.3	yes	FALSE	MEKTIQVKLKAPRLLRFVAEGRHRRPVRPYTNPLLEFDTQDEKRKHVVGMFSYSYSVSYSWLTPSSQVELKPSPVALTCPCGVGI	CSW23_02625_2	none
CSW31_02775	Thermus	none	none	CSW31_02775_3	Thermus scotoductus	49	3	22.3	yes	FALSE	MEKTIQVKLKAPRLLRFVAEGRHRRPVRPYTNPLLEFDTQDEKRKHVVGMFSYSYSVSYSWLTPSSQVELKPSPVALTCPCGVGI	CSW31_02775_3	none
Network 7
PI87_25705	Ralstonia	none	none	PI87_25705_2	Ralstonia sp. A12	339	2	25.74	yes	FALSE	MNARMTERQEIARASEGTVEIPTITLLGSLDDSQGTIGLGLNAVSTKPVFAIIYNGL	PI87_25705_2	none
HLK59_26195	Streptomyces	none	none	HLK59_26195_2	Streptomyces sp. S3(2020)	381	2	26.36	yes	FALSE	MTQITLTEPLMLGSLEAPRITPLGALDDEQGINGMGLESQSPKPLMAIIYNGI	HLK59_26195_2	none
RSP799_22235	Ralstonia	none	none	RSP799_22235_2	Ralstonia solanacearum	329	2	40.26	yes	FALSE	MTQAPIADTQHVQSPPAFVGDLEAPKLTLLGSLDDDQGTEAFGLETNVPKPVMAILYNGI	RSP799_22235_2	none
AX018_1001206	Acidovorax	none	none	AX018_1001206_3	Acidovorax anthurii	365	3	41.98	yes	FALSE	MITQTHTADAPKQPLLQPSHVGQLEAPRITLLGSLDDTQGTGGMALEGQSPKPFLAIIYTGI	AX018_1001206_3	none
HOV92_35885	Streptomyces	none	none	HOV92_35885_3	Streptomyces sp.	354	3	31.93	yes	FALSE	MTQTVLAEPLMVGNMEAPRVTLLGALDDDQGVSGMGLENQAPKPIMAIIYNGI	HOV92_35885_3	none
G3I78_05505	Streptomyces	none	none	G3I78_05505_3	Streptomyces sp. SID13726	334	3	23	yes	FALSE	MTQITHAEPLMLGSLEAPRITPLGALDDEQGVSGMGLENQPPKPLMAIIYNGI	G3I78_05505_3	none
SNL152K_7353	Streptomyces	none	none	SNL152K_7353_3	Streptomyces sp. NL15-2K	390	3	28.99	yes	FALSE	MHQNLLAEQLMVGNLEAPRIIPLGALDDEQGVTGMGLENQTPKPIMAILYNGI	SNL152K_7353_3	none
Network 8
FCN12_18445	Pseudomonas	none	none	FCN12_18445_3	Pseudomonas sp. UMC3129	3955	3	-6.86	yes	FALSE	MALCNAVRVAGRLYRQNKCWRFASAYLENAYLDHLKGLAHPDNGLFDCVFVLLGNTGDDMIGQCFLVFWAQPYFCRLFFFHGNVPCCCVR	FCN12_18445_3	none
FCN10_02445	Pseudomonas	none	none	FCN10_02445_3	Pseudomonas sp. UMC3103	3955	3	-6.86	yes	FALSE	MALCNAVRVAGRLYRQNKCWRFASAYLENAYLDHLKGLAHPDNGLFDCVFVLLGNTGDDMIGQCFLVFWAQPYFCRLFFFHGNVPCCCVR	FCN10_02445_3	none
FCJ53_16205	Pseudomonas	none	none	FCJ53_16205_3	Pseudomonas sp. UMA601	3955	3	-6.86	yes	FALSE	MALCNAVRVAGRLYRQNKCWRFASAYLENAYLDHLKGLAHPDNGLFDCVFVLLGNTGDDMIGQCFLVFWAQPYFCRLFFFHGNVPCCCVR	FCJ53_16205_3	none
FCJ55_10285	Pseudomonas	none	none	FCJ55_10285_3	Pseudomonas sp. UMA603	3955	3	-6.86	yes	FALSE	MALCNAVRVAGRLYRQNKCWRFASAYLENAYLDHLKGLAHPDNGLFDCVFVLLGNTGDDMIGQCFLVFWAQPYFCRLFFFHGNVPCCCVR	FCJ55_10285_3	none
FCJ51_17560	Pseudomonas	none	none	FCJ51_17560_3	Pseudomonas sp. UMC3106	3955	3	-6.86	yes	FALSE	MALCNAVRVAGRLYRQNKCWRFASAYLENAYLDHLKGLAHPDNGLFDCVFVLLGNTGDDMIGQCFLVFWAQPYFCRLFFFHGNVPCCCVR	FCJ51_17560_3	none
FCN13_18460	Pseudomonas	none	none	FCN13_18460_3	Pseudomonas sp. UMC631	3955	3	-6.86	yes	FALSE	MALCNAVRVAGRLYRQNKCWRFASAYLENAYLDHLKGLAHPDNGLFDCVFVLLGNTGDDMIGQCFLVFWAQPYFCRLFFFHGNVPCCCVR	FCN13_18460_3	none
FCJ56_07015	Pseudomonas	none	none	FCJ56_07015_3	Pseudomonas sp. UMA643	3955	3	-6.86	yes	FALSE	MALCNAVRVAGRLYRQNKCWRFASAYLENAYLDHLKGLAHPDNGLFDCVFVLLGNTGDDMIGQCFLVFWAQPYFCRLFFFHGNVPCCCVR	FCJ56_07015_3	none
Network 9
AWC15_08625	Mycobacterium	none	none	AWC15_08625_1	Mycobacterium lacus	99	1	12.8	yes	FALSE	MEEQEFVDVTVSRTSDESAEAVWMEWR	AWC15_08625_1	none
MGAST_09735	Mycobacterium	none	none	MGAST_09735_1	Mycobacterium gastri Wayne	9	1	9.81	yes	FALSE	MQQHDFVDVSVPRTSDESAEAVWLEWM	MGAST_09735_1	none
A4G29_12680	Mycobacterium	none	none	A4G29_12680_1	Mycobacterium kansasii	9	1	9.95	yes	FALSE	MQEHDFVDVSVPRTSDESAEAVWLEWM	A4G29_12680_1	none
AWC15_08625	Mycobacterium	none	none	AWC15_08625_2	Mycobacterium lacus	335	2	-2.69	yes	FALSE	MVAARKPPLTNNENEFVDINVSPTSDKSAEGVWPERY	AWC15_08625_2	none
F0Q45_15210	Mycobacterium	none	none	F0Q45_15210_2	Mycobacterium simiae	9	2	8.54	yes	FALSE	MQENDFVDVSVSRTSDESTEAVWAEWM	F0Q45_15210_2	none
AWC07_18425	Mycobacterium	none	none	AWC07_18425_1	Mycobacterium gastri	9	1	8.92	yes	FALSE	MQQHDFVDVSVPRTSDESAEAVWLEWM	AWC07_18425_1	none
Network 10
RSP799_22235	Ralstonia	Lantibiotic dehydratase, N terminus	PF04738.13	RSP799_22235_1	Ralstonia solanacearum	10	1	56.03	yes	FALSE	MAHDLHATQARRRDAMQLIDSLHLEAEPDGGALVIDDRTLTAARVNPSAYLLLQALQQPRTRAELVALLADAAHCGADAADASVGGLIDELADLGWIASPGPGPEA	RSP799_22235_1	2.6e-06
AX018_1001206	Acidovorax	Coenzyme PQQ synthesis protein D (PqqD)	PF05402.12	AX018_1001206_1	Acidovorax anthurii	10	1	65.5	yes	FALSE	MEHDTRTDPHGTMQLIASLHLQAEPGGGGLVIDDRTLTAARINPSAYVLLEALHEPRTQKDLALALADAADCGIREATAPVVQLIQELTRLGWLEFHARPAGEGRESRFH	AX018_1001206_1	7.8e-08
HOV92_35885	Streptomyces	Coenzyme PQQ synthesis protein D (PqqD)	PF05402.12	HOV92_35885_1	Streptomyces sp.	13	1	33.88	yes	FALSE	MSPADTRLRLVDSLHLQTEPDGTGRVVDDRTFTAARVNASARILLEALREPRTREDLRTILAQAASCPPQEAEEPVARLVEELLSYGWIA	HOV92_35885_1	2.7e-10
HLK59_26195	Streptomyces	none	none	HLK59_26195_1	Streptomyces sp. S3(2020)	13	1	41.17	yes	FALSE	MSPADTRLRLVDSLHLQVETDGTARVVDDRTFAAAQVNHSARILLEALREPRTHRDLQSVLAQAAGCPLAETVTPVARLVEELTAYGWVENADTDGEFMR	HLK59_26195_1	none
G3I78_05505	Streptomyces	none	none	G3I78_05505_1	Streptomyces sp. SID13726	13	1	36.96	yes	FALSE	MSPADTRLCLVDSLHLQVEADGTARVVDDRTFTAAQVNQSARILLEALREPRTRGDLESVLAQAAGCSLTETVTPVARLVEELTAYGWIEIADGNGRVTR	G3I78_05505_1	none
SNL152K_7353	Streptomyces	Coenzyme PQQ synthesis protein D (PqqD)	PF05402.12	SNL152K_7353_1	Streptomyces sp. NL15-2K	13	1	42.37	yes	FALSE	MPLADTRRLRLVGSLHLQPGPEGTAQVVDDRTFTAAHVNTSARILLEALREPRTQEDLQAIFAKAADCSQKETVGPVARLVEELVEYGWVEEVDGEA	SNL152K_7353_1	1e-06
Network 11
AN486_05495	Anabaena	Mycobacterial 4 TMS phage holin, superfamily IV	PF04020.13	AN486_05495_2	Anabaena sp. AL93	4975	2	46.01	yes	FALSE	MDITTLLIVWLVTAVSLWIISKLPLGVEIDSPEKAIFSAAVLGIITALVKPVLKFLFVIPNLATFDLLSGIFTFMIAVACFSIAAWLVDGFRLRFGIWSAILGAFALTLVNNIIYKLLGV	AN486_05495_2	1.2e-26
AN490_07560	Anabaena	Mitochondrial ABC-transporter N-terminal five TM region	PF16185.5	AN490_07560_2	Anabaena sp. AL09	4818	2	43.28	yes	FALSE	MDITTLLIVWLVTAVSLWIISKLPLGVEIDTPEKAIFSAAVLGIITALVKPVLKVLFVIPNLATFDLLSGIFTFMIAVACFSIAAWLVDGFRLRFGIWSAILGAFALTLVNNIIYKLLGV	AN490_07560_2	9.2e-06
AA650_17265	Anabaena	Mycobacterial 4 TMS phage holin, superfamily IV	PF04020.13	AA650_17265_1	Anabaena sp. WA102	4963	1	47.38	yes	FALSE	MDITTLLIVWLVTAVSLWIISKLPLGVEIDSPEKAIFSAAVLGIITALVKPVLKFLFVIPNLATFDLLSGIFTFMIAVACFSIAAWLVDGFRLRFGIWSAILGAFALTLVNNIIYKLLGV	AA650_17265_1	1.2e-26
BMF77_01758	Dolichospermum	Mitochondrial ABC-transporter N-terminal five TM region	PF16185.5	BMF77_01758_3	Dolichospermum sp. UHCC 0315A	6176	3	45.23	yes	FALSE	MDITTLLIVWLVTAVSLWIISKLPLGVEIDTPEKAIFSAAVLGIITALVKPVLKVLFVIPNLATFDLLSGIFTFMIAVACFSIAAWLVDGFRLRYGIWSAILGAFALTLVNNIIYKLLGV	BMF77_01758_3	8e-06
FJR39_06905	Dolichospermum	Mycobacterial 4 TMS phage holin, superfamily IV	PF04020.13	FJR39_06905_1	Dolichospermum flos-aquae UHCC 0037	7541	1	46.01	yes	FALSE	MDITTLLIVWLVTAVSLWIISKLPLGVEIDSPEKAIFSAAVLGIITALVKPVLKFLFVIPNLATFDLLSGIFTFMIAVACFSIAAWLVDGFRLRFGIWSAILGAFALTLVNNIIYKLLGV	FJR39_06905_1	1.2e-26
NIES806_23600	Dolichospermum	Mitochondrial ABC-transporter N-terminal five TM region	PF16185.5	NIES806_23600_2	Dolichospermum compactum NIES-806	5354	2	44.88	yes	FALSE	MDITTLLIVWLVTAVSLWIISKLPLGVEIDSPEKAIFSAAVLGIITALVKPVLKVLFVIPNLATFDLLSGIFTFMIAVACFSIAAWLVDGFRLRFGIWSAILGAFALTLVNNIIYKLLGV	NIES806_23600_2	5.9e-06
Network 12
PS647_05575	Pseudomonas	none	none	PS647_05575_2	Pseudomonas fluorescens	80	2	-3.52	yes	FALSE	MMSSDARQVTDGPLGAQAGRFWCTCRLARDKTSTSSINAD	PS647_05575_2	none
PS893_04236	Pseudomonas	none	none	PS893_04236_3	Pseudomonas fluorescens	80	3	-6.34	yes	FALSE	MISSDARQVTDGPQGAQAGRFWCTCRLARDKTSTSSINAD	PS893_04236_3	none
AO361_25085	Pseudomonas	none	none	AO361_25085_3	Pseudomonas fluorescens	80	3	-5.03	yes	FALSE	MMSSDARQVTDGPQGAQAGRFWCTCRLARDKTSTSSINAD	AO361_25085_3	none
PS673_03634	Pseudomonas	none	none	PS673_03634_3	Pseudomonas fluorescens	80	3	-6.53	yes	FALSE	MISSDARQVTDGPQGAQAGRFWCTCRLARDKTSTSSINAD	PS673_03634_3	none
PS843_04294	Pseudomonas	none	none	PS843_04294_3	Pseudomonas fluorescens	80	3	-6.34	yes	FALSE	MISSDARQVTDGPQGAQAGRFWCTCRLARDKTSTSSINAD	PS843_04294_3	none
Network 13
AN488_13795	Anabaena	Ribulose bisphosphate carboxylase, small chain	PF00101.20	AN488_13795_2	Anabaena sp. WA113	7241	2	22.53	no	FALSE	MQTLPKERRYETLSYLPPLSDAQIAKQVQYIITQGFIPAIEFNETSEPTELYWTMWKLPLFGAKTSQEVLNEVQSCRSQYGNCYIRVVGFDNIKQCQVMSFLVHKPSRY	AN488_13795_2	2.6e-47
F6J99_03920	Moorea	Ribulose bisphosphate carboxylase, small chain	PF00101.20	F6J99_03920_1	Moorea sp. SIO4G3	5115	1	22.72	no	FALSE	MKTLPKERRYETLSYLPPLSDSQIMRQVEYILAEGYIPAIEFNESSEPEIYYWTLWKLPLFKATSPKDVLAEVDECRSEYRDCYIRVVGFDNVKQCQVLSFIIHKPNDGVSRSRW	F6J99_03920_1	2.1e-45
AN484_12825	Aphanizomenon	Ribulose bisphosphate carboxylase, small chain	PF00101.20	AN484_12825_2	Aphanizomenon flos-aquae WA102	7241	2	22.53	no	FALSE	MQTLPKERRYETLSYLPPLSDAQIAKQVQYIITQGFIPAIEFNETSEPTELYWTMWKLPLFGAKTSQEVLNEVQSCRSQYGNCYIRVVGFDNIKQCQVMSFLVHKPSRY	AN484_12825_2	2.6e-47
AN481_11735	Aphanizomenon	Ribulose bisphosphate carboxylase, small chain	PF00101.20	AN481_11735_1	Aphanizomenon flos-aquae LD13	7257	1	25.08	no	FALSE	MQTLPKERRYETLSYLPPLSDAQIAKQVQYILNQGYIPAIEFNETSEPTELYWTMWKLPLFGAKSTQEVLSEVQGCRSQYSNCYIRVVGFDNIKQCQVLSFIIHKPSRY	AN481_11735_1	6.2e-48
DIU28_01360	Anabaena	Ribulose bisphosphate carboxylase, small chain	PF00101.20	DIU28_01360_1	Anabaena sp. UBA12330	7257	1	25.08	no	FALSE	MQTLPKERRYETLSYLPPLSDAQIAKQVQYILNQGYIPAIEFNETSEPTELYWTMWKLPLFGAKSTQEVLSEVQGCRSQYSNCYIRVVGFDNIKQCQVLSFIIHKPSRY	DIU28_01360_1	6.2e-48
Network 14
AN490_07560	Anabaena	Protein of unknown function (DUF4090)	PF13319.6	AN490_07560_1	Anabaena sp. AL09	5408	1	46.96	yes	FALSE	MTTENTTGADAIDRAISRGIDFDGSPIPIVKLDLYEQVMGLESSRQRSGVSNTMRSRIVRIGAKHIPQTELDQKLVAAGFAPLKEKEIAFFYGGK	AN490_07560_1	3.1e-47
AA650_17265	Anabaena	Protein of unknown function (DUF4090)	PF13319.6	AA650_17265_3	Anabaena sp. WA102	5553	3	44.9	yes	FALSE	MTTENTTGADAIDRAISRGIDFDGSPIPIVKLDLYEQVMGLESGRQRSGVSNTMRSRIVRIGAKHIPQAELDQKLVEAGFAPLKEKEIAFFYGGK	AA650_17265_3	2.2e-47
BMF77_01758	Dolichospermum	Protein of unknown function (DUF4090)	PF13319.6	BMF77_01758_2	Dolichospermum sp. UHCC 0315A	6766	2	45.69	yes	FALSE	MTTENTTGADAIDRAISRGIDFDGSPIPIVKLDLYEQVMGLESSRQRSGVSNTMRSRIVRIGAKHIPQAELDQKLVEAGFAPLKEKEIAFFYGGK	BMF77_01758_2	1.6e-47
AN486_05495	Anabaena	Protein of unknown function (DUF4090)	PF13319.6	AN486_05495_3	Anabaena sp. AL93	5565	3	44.9	yes	FALSE	MTTENTTGADAIDRAISRGIDFDGSPIPIVKLDLYEQVMGLESGRQRSGVSNTMRSRIVRIGAKHIPQAELDQKLVEAGFAPLKEKEIAFFYGGK	AN486_05495_3	2.2e-47
NIES806_23600	Dolichospermum	Protein of unknown function (DUF4090)	PF13319.6	NIES806_23600_3	Dolichospermum compactum NIES-806	6125	3	44.5	yes	FALSE	MTTENTTGADAIDRAISRGIDFDGSPIPIVKLDLYEQVMGLESGRQRSGVSNTMRSRIVRIGAKHIPQAELDQKLVEAGFAPLKEKEIAFFYGGK	NIES806_23600_3	2.2e-47
Network 15
AA650_17265	Anabaena	none	none	AA650_17265_7	Anabaena sp. WA102	4988	7	21.47	no	FALSE	MLLTRVSAKAPKIALQMPKRNRKPSTNQAAILKQATAIMKVKIPDNKSKVAKFGITNKNLRTGFTNAVIIPKTAAEKIAFSGESISTPKGNLLIIHKLTAVTNQTISSVVISITRTPET	AA650_17265_7	none
BMF77_01758	Dolichospermum	none	none	BMF77_01758_5	Dolichospermum sp. UHCC 0315A	6315	5	9.6	no	FALSE	MKVKIPDNKSKVAKFGITNKTLRTGLTSAVIIPKTAAEKIAFSGVSISTPKGNLLIIHKLTAVTNQTINSVVISITRTPQNVNVDMTINTWLTWFLDLKIFVA	BMF77_01758_5	none
FJR39_06905	Dolichospermum	none	none	FJR39_06905_2	Dolichospermum flos-aquae UHCC 0037	7566	2	21.07	no	FALSE	MLLTRVSAKAPKIALQMPKRNRKPSTNQAAILKQATAIMKVKIPDNKSKVAKFGITNKNLRTGFTNAVIIPKTAAEKIAFSGESISTPKGNLLIIHKLTAVTNQTISSVVISITRTPET	FJR39_06905_2	none
AN486_05495	Anabaena	none	none	AN486_05495_6	Anabaena sp. AL93	5000	6	21.26	no	FALSE	MLLTRVSAKAPKIALQMPKRNRKPSTNQAAILKQATAIMKVKIPDNKSKVAKFGITNKNLRTGFTNAVIIPKTAAEKIAFSGESISTPKGNLLIIHKLTAVTNQTISSVVISITRTPET	AN486_05495_6	none
NIES806_23600	Dolichospermum	none	none	NIES806_23600_8	Dolichospermum compactum NIES-806	5379	8	19.01	no	FALSE	MLLTRVSAKAPKIALQIPKRNRKPSTNQAAILKQATAIMKVKIPDNKSKVAKFGITNKTLRTGFTNAVIIPKTAAEKIAFSGESISTPKGNLLIIHKLTAVTNQTISSVVISITRTPET	NIES806_23600_8	none
Network 16
RSP799_22235	Ralstonia	none	none	RSP799_22235_4	Ralstonia solanacearum	7	4	32.05	yes	FALSE	MPRRIWVAEGIASDGDFYGRTLQLPDEKTRRRPAPAGAMDVQRTQASIVKSHLGDVPTCPCLGAVALQDHGTGREPESEPEVMDA	RSP799_22235_4	none
G3I78_05505	Streptomyces	none	none	G3I78_05505_2	Streptomyces sp. SID13726	7	2	31.57	yes	FALSE	MPRRIWVAEGVASDGDVYGRALQLPDGRNAAGSPTGDTGVQRRAGTILKNHLGDIPSCPCLAALVTDERLRIPEAADA	G3I78_05505_2	none
HLK59_26195	Streptomyces	none	none	HLK59_26195_3	Streptomyces sp. S3(2020)	8	3	19.2	yes	FALSE	MAEGVASDGDVYGRALQLPDGRGGGGSGPADTGVQRRTGTILKNHLGDIPSCPCLAALVPDERLRVTEAADA	HLK59_26195_3	none
SNL152K_7353	Streptomyces	none	none	SNL152K_7353_6	Streptomyces sp. NL15-2K	7	6	9.88	yes	FALSE	MYGRALQIPEKRGGGSAGSGVGTGVQRKSGTILKSHLGDIPSCPCLAALVPAAQERDAQPSPPVAARETAGATSKSAVAHA	SNL152K_7353_6	none
HOV92_35885	Streptomyces	none	none	HOV92_35885_2	Streptomyces sp.	8	2	33.56	yes	FALSE	MPRRIWVAEGVASDGDMYGRALQMPDGGGAGPGDGGVRRAAGTILKNHLGDIPSCPCLAALVADDRERAREAVDA	HOV92_35885_2	none
Network 17
F6K57_01920	Moorea	none	none	F6K57_01920_3	Moorea sp. SIO4A5	5274	3	0.55	yes	FALSE	MREYEALLGFLKLLVFCAYVFIIFNELNGGV	F6K57_01920_3	none
F6K53_24765	Moorea	none	none	F6K53_24765_2	Moorea sp. SIO4A1	5274	2	0.55	yes	FALSE	MREYEALLGFLKLLVFCAYVFIIFNELNGGV	F6K53_24765_2	none
F6K50_00060	Moorea	none	none	F6K50_00060_3	Moorea sp. SIO3I7	5274	3	0.55	yes	FALSE	MREYEALLGFLKLLVFCAYVFIIFNELNGGV	F6K50_00060_3	none
F6K49_05990	Moorea	none	none	F6K49_05990_2	Moorea sp. SIO3I6	5274	2	0.55	yes	FALSE	MREYEALLGFLKLLVFCAYVFIIFNELNGGV	F6K49_05990_2	none
F6K51_06380	Moorea	none	none	F6K51_06380_3	Moorea sp. SIO3I8	5274	3	0.55	yes	FALSE	MREYEALLGFLKLLVFCAYVFIIFNELNGGV	F6K51_06380_3	none

## Sheet: Reagents and primer
List of reagents	provider	reference number
1-propanol	Fisher Scientific	10521681
2-oxoglutaric acid	Sigma-Aldrich	BCCD2591
2R,3R-butanediol	acros organics	217980050
30 kDa cutoff filter	Thermo Scientific	88529
acetonitrile	Fisher Scientific	10217050
ammonium acetate	Sigma-Aldrich	A1542-500G
ammonium sulfate	Sigma-Aldrich	A4418-1KG
Ascorbic acid	Sigma-Aldrich	255564-100G
BamHI	New England Biolabs	R3136T
buffer R	Thermo Scientific	BR5
Chloramphenicol	Carl Roth	3886.3
cOmplete EDTA free protease inhibitor tablets	Sigma-Aldrich	COEDTAF-RO
D2O	Sigma-Aldrich	151882
desalting column 16/10	GE Healthcare	17508701
DMSO	Sigma-Aldrich	D8418
Dnase	Sigma-Aldrich	260913
EDTA	Sigma-Aldrich	*03609
FA	Fisher Scientific	15688310
FeCl2	Sigma-Aldrich	1.02459
glycerol	Fisher Scientific	G5516
HEPES	Sigma-Aldrich	54457
HindIII	New England Biolabs	R3104
His-Trap HP 5 mL column	GE Healthcare	17524802
HNO3	Sigma-Aldrich	438073
Imidazole	Sigma-Aldrich	I5513
IPTG	Calbolution	CC06004
isoleucine	Sigma-Aldrich	1.05362
Kanamycin	Carl Roth	T832.4
KH2PO4	Carl Roth	Po18.3
L-selenomethionine	Sigma-Aldrich	S3132
LB-media	Carl Roth	X968.1
lysine	Sigma-Aldrich	1.12233
MagneHis Ni particles	Promega	V8565
MES	Sigma-Aldrich	69892
MgCl2	Sigma-Aldrich	M0250
Na2HPO4,	Carl Roth	T877.3
NaCl	Carl Roth	0601.4
NaHCO3	Sigma-Aldrich	W700433
NcoI	New England Biolabs	R3193
NH4Cl	Carl Roth	5470.1
PD10 desalting column	GE Healthcare	17085101
PEG 4000	Sigma-Aldrich	1546569
PEG 5000-MME	Sigma-Aldrich	81323
PEG 8000	Sigma-Aldrich	1546605
phenylalanine	Sigma-Aldrich	78019
Phenylmethylsulfonylfluoride	Sigma-Aldrich	PMSF-RO
Phusion polymerase	Thermo Scientific	F630S
Precision Plus Dual Xtra protein standards	Bio-Rad	1610397
S-Adenosyl-L-methionine	Sigma-Aldrich	A7007
SAH	Sigma-Aldrich	A9384-10MG
sodium acetate	Sigma-Aldrich	S2889
ß-mercaptoethanol	Carl Roth	4227.1
Superdex 200 16/600 size exclusion column	GE Healthcare	28989335
T4 DNA ligase	takarabio	2011B
TCEP	Sigma-Aldrich	C4706
threonine	Sigma-Aldrich	1.08411
trifluoracetic acid	Fisher Scientific	15508844
Tris	Carl Roth	4855.1
valine	Sigma-Aldrich	1.08495
Primer
5CgnB	cttGGATCCatggacgtcttggagtatttc
3CgnB	cttAAGCTTtcaggcgtcactcgactccgc
5CgnC	cttCCATGGtgcacctcaccgcgacc
3CgnC	cttAAGCTTtcacgaccccgcgggccgcac
5CgnD	cttCCATGGcctcgacgacgctggag
3CgnD	cttAAGCTTtcatgtggcacctccctcgac
5CgnE	cttCCATGGccatgaacgcgagcgatttttac
3CgnE	cttAAGCTTtcacccttcggctgcggggat
5CgnL	cttCCATGGccatgtaccacctcttcaacgag
3CgnL	cttAAGCTTtcaccggccgacgtcgtgggc
