# Supplementary material for: Unusual peptide-binding proteins guide pyrroloindoline alkaloid formation in crocagin biosynthesis
Source: Nat Chem. 2023 Mar 9;15(4):560–8. doi: 10.1038/s41557-023-01153-w (PMC10070186; doi:10.1038/s41557-023-01153-w)
Supplement: Supplementary file 5 — Custom scripts used for genome mining in this study. [file 41557_2023_1153_MOESM5_ESM.zip]

Archive with 38 entries (37 files):
- scripts/
- scripts/efetch_taxonomy.pl
- __MACOSX/scripts/._efetch_taxonomy.pl
- scripts/collect_all_pfams.pl
- scripts/append_taxonomy.pl
- __MACOSX/scripts/._append_taxonomy.pl
- scripts/pfam_heatmap.pl
- scripts/extract_seq.pl
- __MACOSX/scripts/._extract_seq.pl
- scripts/sequence_id.pl
- __MACOSX/scripts/._sequence_id.pl
- scripts/unique.pl
- __MACOSX/scripts/._unique.pl
- scripts/largest_segment_blast.pl
- __MACOSX/scripts/._largest_segment_blast.pl
- scripts/fetch_genomes.pl
- __MACOSX/scripts/._fetch_genomes.pl
- scripts/select_prot_hits.pl
- __MACOSX/scripts/._select_prot_hits.pl
- scripts/select_hits_full_table.pl
- __MACOSX/scripts/._select_hits_full_table.pl
- scripts/unique_seqs.pl
- __MACOSX/scripts/._unique_seqs.pl
- scripts/select_hits.pl
- __MACOSX/scripts/._select_hits.pl
- scripts/find_tandems.pl
- __MACOSX/scripts/._find_tandems.pl
- scripts/largest_genome_segments.pl
- __MACOSX/scripts/._largest_genome_segments.pl
- scripts/merge_hits.pl
- __MACOSX/scripts/._merge_hits.pl
- scripts/elink_taxonomy.pl
- __MACOSX/scripts/._elink_taxonomy.pl
- scripts/elink_taxonomy_genome.pl
- __MACOSX/scripts/._elink_taxonomy_genome.pl
- scripts/select_genomeid.pl
- __MACOSX/scripts/._select_genomeid.pl
- scripts/cluster_id.pl
