# Supplementary material for: Unusual peptide-binding proteins guide pyrroloindoline alkaloid formation in crocagin biosynthesis
Source: Nat Chem. 2023 Mar 9;15(4):560–8. doi: 10.1038/s41557-023-01153-w (PMC10070186; doi:10.1038/s41557-023-01153-w)
Supplement: Supplementary file 5 — Custom scripts used for genome mining in this study. [file 41557_2023_1153_MOESM5_ESM.zip › scripts/collect_all_pfams.pl]

#!/usr/bin/perl
use warnings;
use strict;

my %pfams;
while(<>){ #all_protein_flanks.hmmsearch.nocomment
	push @{$pfams{(split(/_/, $_))[0]}}, (split)[2];
}

foreach my $k (sort keys %pfams){
	print $k."\t".join(",", sort @{$pfams{$k}})."\n";
}
