# Supplementary material for: Unusual peptide-binding proteins guide pyrroloindoline alkaloid formation in crocagin biosynthesis
Source: Nat Chem. 2023 Mar 9;15(4):560–8. doi: 10.1038/s41557-023-01153-w (PMC10070186; doi:10.1038/s41557-023-01153-w)
Supplement: Supplementary file 5 — Custom scripts used for genome mining in this study. [file 41557_2023_1153_MOESM5_ESM.zip › scripts/append_taxonomy.pl]

#!/usr/bin/perl
use warnings;
use strict;

open(IN, $ARGV[0]) or die $!;
my %aln1;
my $n1;
my $s1;
while(<IN>){
	chomp;
	if(m/^>/){
		if(defined $n1){
			$aln1{$n1} = $s1;
		}
		$n1 = (split)[0];
		$s1 = "";
	}else{
		$s1 .= $_;
	}
}
$aln1{$n1} = $s1;
close(IN);
#print $aln1{$n1}."\n";


open(IN2, "zcat $ARGV[1] |") or die $!;
#ID   12AH_CLOS4              Reviewed;          29 AA.
#AC   P21215;
#DT   01-AUG-1991, integrated into UniProtKB/Swiss-Prot.
#DT   01-AUG-1991, sequence version 1.
#DT   10-APR-2019, entry version 50.
#DE   RecName: Full=12-alpha-hydroxysteroid dehydrogenase;
#DE            EC=1.1.1.176;
#DE   Flags: Fragment;
#OS   Clostridium sp. (strain ATCC 29733 / VPI C48-50).
#OC   Bacteria; Firmicutes; Clostridia; Clostridiales; Clostridiaceae;
#OC   Clostridium.
#OX   NCBI_TaxID=1507;
my $os;
my $oc;
my @ncbi = ();
my %tax;
while(<IN2>){
	chomp;
	s/;//g;
	s/://g;
	s/\(//g;
	s/\)//g;
	s/\.//g;
	s/\///g;
	if(m/^OS/){
		s/^OS\s+//;
		s/\s+/_/g;
		if(defined $os){ $os .= "_".$_; }
		else{ $os = $_; }
	}
	if(m/^DR/){
		foreach my $k (keys %aln1){
			$k =~ s/>//;
			if(m/$k/){ push @ncbi, $k; }
#print STDERR join(",", @ncbi)."\n";
		}
	}
	if(m/^OC/){
		s/^OC\s+//;
		s/\s+/_/g;
		if(defined $oc){ $oc .= "_".$_; }
		else{ $oc = $_; }
	}
	if(m/^OX/){
		if(@ncbi){
#print STDERR join(",", @ncbi)."\n";
			foreach my $ncbi (@ncbi){
				if(exists $aln1{">".$ncbi}){
					$tax{">".$ncbi} = ">".$ncbi."____".$os."____".$oc;
				}
			}
		}
		$os = undef;	
		$oc = undef;	
		@ncbi = ();
	}
}
close(IN2);

foreach my $n (sort keys %aln1){
	if(exists $tax{$n}){
		print $tax{$n}."\n".$aln1{$n}."\n";
	}else{
		print $n."\n".$aln1{$n}."\n";
	}
}
