# Supplementary material for: Unusual peptide-binding proteins guide pyrroloindoline alkaloid formation in crocagin biosynthesis
Source: Nat Chem. 2023 Mar 9;15(4):560–8. doi: 10.1038/s41557-023-01153-w (PMC10070186; doi:10.1038/s41557-023-01153-w)
Supplement: Supplementary file 5 — Custom scripts used for genome mining in this study. [file 41557_2023_1153_MOESM5_ESM.zip › scripts/pfam_heatmap.pl]

#!/usr/bin/perl
use warnings;
use strict;

my %pfams;
while(<>){ #all_protein_flanks.hmmsearch.nocomment
	push @{$pfams{(split(/_/, $_))[0]}}, (split)[2];
}

my @heatmap;
for(my $ii = 0; $ii < scalar(keys %pfams); $ii++){
	for(my $jj = 0; $jj < scalar(keys %pfams); $jj++){
		if($jj < $ii){ $heatmap[$ii][$jj] = $heatmap[$jj][$ii]; }
		elsif($jj == $ii){ $heatmap[$ii][$jj] = 0; }
		else{
			my @p1 = @{$pfams{(sort keys %pfams)[$ii]}};
			my @p2 = @{$pfams{(sort keys %pfams)[$jj]}};
			my %p1;
			my %p2;
			foreach my $p (@p1){ $p1{$p} = 1; }
			foreach my $p (@p2){ $p2{$p} = 1; }
			my %int;
			my %union;
			foreach my $p (@p1, @p2){
				if(exists($p1{$p}) && exists($p2{$p})){ $int{$p} = 1; }
				if(exists($p1{$p}) || exists($p2{$p})){ $union{$p} = 1; }
			}
			$heatmap[$ii][$jj] = 1. * scalar(keys %int) / scalar(keys %union);
		}
	}
}

print join("\t", sort keys %pfams)."\n";
for(my $ii = 0; $ii < scalar(keys %pfams); $ii++){
	for(my $jj = 0; $jj < scalar(keys %pfams); $jj++){
		print $heatmap[$ii][$jj]."\t";
	}
	print "\n";
}
