# Supplementary material for: Unusual peptide-binding proteins guide pyrroloindoline alkaloid formation in crocagin biosynthesis
Source: Nat Chem. 2023 Mar 9;15(4):560–8. doi: 10.1038/s41557-023-01153-w (PMC10070186; doi:10.1038/s41557-023-01153-w)
Supplement: Supplementary file 5 — Custom scripts used for genome mining in this study. [file 41557_2023_1153_MOESM5_ESM.zip › scripts/extract_seq.pl]

#!/usr/bin/perl
use warnings;
use strict;

open(IN1, $ARGV[0]) or die $!;
my %aln1;
my $n1;
my $s1;
while(<IN1>){
	chomp;
	if(m/^>/){
		if(defined $n1){
			$aln1{$n1} = $s1;
		}
		$n1 = (split)[0];
		$s1 = "";
	}else{
		$s1 .= $_;
	}
}
$aln1{$n1} = $s1;
close(IN1);

open(IN2, $ARGV[1]) or die $!;
##                                                                                   --- full sequence --- -------------- this domain -------------   hmm coord   ali coord   env coord
## target name               accession   tlen query name           accession   qlen   E-value  score  bias   #  of  c-Evalue  i-Evalue  score  bias  from    to  from    to  from    to  acc description of target
#APIY01000009.1_compl2       -          20035 all.Cgn.unique2      -            302    6e-143  471.3   4.7   1   1  1.6e-143  8.7e-143  470.8   4.7     1   301 12496 12797 12496 12798 0.99 APIY01000009.1 Dolichospermum circinale AWQC131C 131C_Scaffold1_C9, whole genome shotgun sequence
#APIY01000009.1_compl3       -          20035 all.Cgn.unique2      -            302  3.1e-140  462.4   5.6   1   1  7.6e-141  4.1e-140  462.0   5.6     1   302 11652 11954 11652 11954 1.00 APIY01000009.1 Dolichospermum circinale AWQC131C 131C_Scaffold1_C9, whole genome shotgun sequence
#BJCF01000037.1_compl1       -          16053 all.Cgn.unique2      -            302  2.7e-143  472.5   4.5   1   1  6.7e-144  3.6e-143  472.1   4.5     1   301  3442  3743  3442  3744 0.99 BJCF01000037.1 Dolichospermum planctonicum NIES-80 DNA, sequence037, whole genome shotgun sequence
#BJCF01000037.1_compl2       -          16053 all.Cgn.unique2      -            302  3.6e-139  458.9   5.8   1   1    9e-140  4.9e-139  458.5   5.8     1   302  2600  2902  2600  2902 1.00 BJCF01000037.1 Dolichospermum planctonicum NIES-80 DNA, sequence037, whole genome shotgun sequence

my %whatcopy;
while(<IN2>){
	next if(m/^#/);
	my $name = (split)[0];
	$name =~ s/frame//;
	$name =~ s/compl//;
	$name =~ s/_1$//;
	$name =~ s/_2$//;
	$name =~ s/_3$//;
	print ">".$name."_";
	if(exists $whatcopy{$name}){
		print "copy2\n";
	}else{
		print "copy1\n";
		$whatcopy{$name} = 1;
	}
	print substr($aln1{">".(split)[0]}, (split)[17] - 1, (split)[18] - (split)[17])."\n";
}
close(IN2);
