# Supplementary material for: Unusual peptide-binding proteins guide pyrroloindoline alkaloid formation in crocagin biosynthesis
Source: Nat Chem. 2023 Mar 9;15(4):560–8. doi: 10.1038/s41557-023-01153-w (PMC10070186; doi:10.1038/s41557-023-01153-w)
Supplement: Supplementary file 5 — Custom scripts used for genome mining in this study. [file 41557_2023_1153_MOESM5_ESM.zip › scripts/sequence_id.pl]

#!/usr/bin/perl
use warnings;
use strict;

open(IN, $ARGV[0]) or die $!;
my %aln1;
my $n;
my $s1;
while(<IN>){
	chomp;
	if(m/^>/){
		if(defined $n){
#			print $n."\t".length($s1)."\n";
			$aln1{$n} = $s1;
		}
		$n = $_;
		$s1 = "";
	}else{
		$s1 .= $_;
	}
}
#print $n."\t".length($s1)."\n";
$aln1{$n} = $s1;
close(IN);
#exit(0);

print "AC1\tident\tAC2\n";
my @names = sort keys %aln1;
for(my $ii = 0; $ii < scalar(@names); $ii++){
	for(my $jj = $ii + 1; $jj < scalar(@names); $jj++){
		my $id = seqid($aln1{$names[$ii]}, $aln1{$names[$jj]});
#		if($id >= 0.5){
			my $n1 = (split(/\s+/, $names[$ii]))[0];
			$n1 =~ s/>//;
			my $n2 = (split(/\s+/, $names[$jj]))[0];
			$n2 =~ s/>//;
			print $n1."\t".$id."\t".$n2."\n";
#		}
	}
}

sub seqid{
	my $seq1 = shift;
	my $seq2 = shift;
	my $common = 0;
	my $total = 0;
	for(my $ii = 0; $ii < length($seq1); $ii++){
		if((substr($seq1, $ii, 1) ne "-") || (substr($seq2, $ii, 1) ne "-")){
			$total++;
			if(substr($seq1, $ii, 1) eq substr($seq2, $ii, 1)){
				$common++;
			}
		}
	}
#print $total."\t".$common."\n";
	if($total > 0){ return 1. * $common / $total; }
	else{ return 0.; }
}
