# Supplementary material for: Unusual peptide-binding proteins guide pyrroloindoline alkaloid formation in crocagin biosynthesis
Source: Nat Chem. 2023 Mar 9;15(4):560–8. doi: 10.1038/s41557-023-01153-w (PMC10070186; doi:10.1038/s41557-023-01153-w)
Supplement: Supplementary file 5 — Custom scripts used for genome mining in this study. [file 41557_2023_1153_MOESM5_ESM.zip › scripts/largest_segment_blast.pl]

#!/usr/bin/perl
use warnings;
use strict;

my %genomes;
while(<>){ #merged BLAST output
#AIEU01000272.1	23.045	243	178	6	65	301	82105	81386	3.25e-08	55.8	45.68	0/-3
#ALAQ01000004.1	23.045	243	178	6	65	301	20422	21141	3.25e-08	55.8	45.68	0/1
#APIY01000009.1	29.747	316	210	6	9	317	25176	24244	1.39e-39	153	51.90	0/-3
	push @{$genomes{(split)[0]}}, (split)[7]."\t".(split)[8];
}

foreach my $g (keys %genomes){
	my @coord = @{$genomes{$g}};
	my @minmax;
	for(my $ii = 0; $ii < scalar(@coord); $ii++){
		my ($f1, $t1) = split(/\s+/, $coord[$ii]);
		if($f1 > $t1){
			my $a = $t1;
			$t1 = $f1;
			$f1 = $a;
		}
		my $found = 0;
		for(my $jj = 0; $jj < scalar(@minmax); $jj++){
			my $min = (split(/\s+/, $minmax[$jj]))[0];
			my $max = (split(/\s+/, $minmax[$jj]))[1];
			if(($f1 <= $max) && ($min <= $t1)){ #segments intersect
				if($f1 < $min){ $min = $f1; }
				if($t1 > $max){ $max = $t1; }
				$minmax[$jj] = $min."\t".$max;
				$found = 1;
			}
		}
		if(!$found){ push @minmax, $f1."\t".$t1; }
	}
	for(my $jj = 0; $jj < scalar(@minmax); $jj++){
		print $g."\t".$minmax[$jj]."\n";
	}
}
