# Supplementary material for: Unusual peptide-binding proteins guide pyrroloindoline alkaloid formation in crocagin biosynthesis
Source: Nat Chem. 2023 Mar 9;15(4):560–8. doi: 10.1038/s41557-023-01153-w (PMC10070186; doi:10.1038/s41557-023-01153-w)
Supplement: Supplementary file 5 — Custom scripts used for genome mining in this study. [file 41557_2023_1153_MOESM5_ESM.zip › scripts/fetch_genomes.pl]

#!/usr/bin/perl
use warnings;
use strict;

system("rm ".$ARGV[0].".fasta");
open(IN1, $ARGV[1]) or die $!;
while(<IN1>){ #Cyp450_Genbank_flat.txt
	chomp;
	system("curl --connect-timeout 120 'https:\/\/eutils.ncbi.nlm.nih.gov\/entrez\/eutils\/efetch.fcgi?db=nuccore\&id=".(split)[0]."\&rettype=fasta' >tmp_genome.fasta");
	open(RET, "tmp_genome.fasta") or die $!;
	my $errflag = 0;
	while(my $l = <RET>){
		if($l =~ m/error/i){ $errflag  = 1; }
	}
	close(RET);
	if($errflag){
		system("echo ".(split)[0]." >>".$ARGV[0].".err");
		system("cat tmp_genome.fasta >>".$ARGV[0].".err");
	}else{
		system("cat tmp_genome.fasta >>".$ARGV[0].".fasta");
	}
}
close(IN1);

#open(IN2, "Cyp450_genomes_missing.fasta") or die $!;
#while(<IN2>){
#	if(!m/^Error/ && !m/^\s/){
#		print $_;
#	}
#}
#close(IN2);
