# Supplementary material for: Unusual peptide-binding proteins guide pyrroloindoline alkaloid formation in crocagin biosynthesis
Source: Nat Chem. 2023 Mar 9;15(4):560–8. doi: 10.1038/s41557-023-01153-w (PMC10070186; doi:10.1038/s41557-023-01153-w)
Supplement: Supplementary file 5 — Custom scripts used for genome mining in this study. [file 41557_2023_1153_MOESM5_ESM.zip › scripts/select_prot_hits.pl]

#!/usr/bin/perl
use warnings;
use strict;

open(IN, $ARGV[0]) or die $!;
my %aln1;
my $n1;
my $s1;
while(<IN>){
	chomp;
	if(m/^>/){
		if(defined $n1){
			$aln1{$n1} = $s1;
		}
		$n1 = $_;
		$s1 = "";
	}else{
		$s1 .= $_;
	}
}
$aln1{$n1} = $s1;
close(IN);

my %hits;
open(IN2, $ARGV[1]) or die $!;
while(<IN2>){
	chomp;
	$hits{$_} = 1;
}	
close(IN2);

foreach my $n (keys %aln1){
	my $nn = (split(/\s+/, $n))[0];
	$nn =~ s/>//;
	if(exists $hits{$nn}){
		print $n."\n".$aln1{$n}."\n";
	}
}
