# Supplementary material for: Unusual peptide-binding proteins guide pyrroloindoline alkaloid formation in crocagin biosynthesis
Source: Nat Chem. 2023 Mar 9;15(4):560–8. doi: 10.1038/s41557-023-01153-w (PMC10070186; doi:10.1038/s41557-023-01153-w)
Supplement: Supplementary file 5 — Custom scripts used for genome mining in this study. [file 41557_2023_1153_MOESM5_ESM.zip › scripts/select_hits_full_table.pl]

#!/usr/bin/perl
use warnings;
use strict;

open(IN, $ARGV[0]) or die $!;
while(<IN>){
## Fields: query acc.ver, subject acc.ver, % identity, alignment length, mismatches, gap opens, q. start, q. end, s. start, s. end, evalue, bit score, % positives
## 176 hits found
#CgnB,	WP_050430636.1	100.000	309	0	0	1	309	1	309	0.0	640	100.00
#CgnB,	WP_133117924.1	41.391	302	176	1	1	302	1	301	9.36e-87	272	62.58
#CgnB,	WP_146011747.1	37.748	302	187	1	1	302	1	301	1.30e-79	253	63.25
	next if(m/^#/);
	next if(m/^\s+$/);
#print STDERR $_;
#	if(((split)[2] >= 30) && ((split)[7] - (split)[6] + 1 >= 0.5 * $ARGV[1])){
	if((split)[7] - (split)[6] + 1 >= 0.5 * $ARGV[1]){
print STDERR ""."\t".(split)[7]."\t".(split)[6]."\n";
#		print "".(split)[1]."\n";
		print $_;
	}
}
close(IN);
