# Supplementary material for: Unusual peptide-binding proteins guide pyrroloindoline alkaloid formation in crocagin biosynthesis
Source: Nat Chem. 2023 Mar 9;15(4):560–8. doi: 10.1038/s41557-023-01153-w (PMC10070186; doi:10.1038/s41557-023-01153-w)
Supplement: Supplementary file 5 — Custom scripts used for genome mining in this study. [file 41557_2023_1153_MOESM5_ESM.zip › scripts/unique_seqs.pl]

#!/usr/bin/perl
use warnings;
use strict;

open(IN, $ARGV[0]) or die $!;
my %aln1;
my $n1;
my $s1;
while(<IN>){
	chomp;
	if(m/^>/){
		if(defined $n1){
			$n1 =~ s/>//;
			if(exists $aln1{$s1}){
				$aln1{$s1} .= "=".$n1;
			}else{
				$aln1{$s1} = $n1;
			}
		}
		$n1 = $_;
		$s1 = "";
	}else{
		$s1 .= $_;
	}
}
$n1 =~ s/>//;
if(exists $aln1{$s1}){
#	$aln1{$s1} .= "=".$n1;
}else{
	$aln1{$s1} = $n1;
}
close(IN);

foreach my $s (sort keys %aln1){
	print ">".$aln1{$s}."\n".$s."\n";
}
