# Supplementary material for: Unusual peptide-binding proteins guide pyrroloindoline alkaloid formation in crocagin biosynthesis
Source: Nat Chem. 2023 Mar 9;15(4):560–8. doi: 10.1038/s41557-023-01153-w (PMC10070186; doi:10.1038/s41557-023-01153-w)
Supplement: Supplementary file 5 — Custom scripts used for genome mining in this study. [file 41557_2023_1153_MOESM5_ESM.zip › scripts/find_tandems.pl]

#!/usr/bin/perl
use warnings;
use strict;

my %hits;
while(<>){
#ATTE01000001.1	42.857	28	16	0	136	163	447185	447102	8.0	31.2	67.86	0/-2
#CACVAY010000112.1	32.450	302	200	3	1	301	60354	59458	1.56e-49	179	57.62	0/-2
#CACVAY010000112.1	33.117	308	203	3	16	320	61302	60379	2.40e-43	162	53.57	0/-2
#CACVAY010000112.1	36.184	304	190	3	17	319	60354	59452	3.99e-47	173	54.93	0/-2
#CACVAY010000112.1	37.705	305	187	3	1	302	61299	60385	1.44e-63	219	57.70	0/-2
	push @{$hits{(split)[0]}}, $_;
}

my %tandems;
foreach my $k (keys %hits){
	my @p = @{$hits{$k}};
	for(my $ii = 0; $ii < scalar(@p); $ii++){
		my $f1 = (split(/\s+/, $p[$ii]))[7];
		my $t1 = (split(/\s+/, $p[$ii]))[8];
		if($f1 > $t1){
			my $a = $t1;
			$t1 = $f1;
			$f1 = $a;
		}
		for(my $jj = $ii + 1; $jj < scalar(@p); $jj++){
			my $f2 = (split(/\s+/, $p[$jj]))[7];
			my $t2 = (split(/\s+/, $p[$jj]))[8];
			if($f2 > $t2){
				my $a = $t2;
				$t2 = $f2;
				$f2 = $a;
			}
			next if(($f1 < $t2) && ($f2 < $t1));
			if((($t1 < $f2) && ($t2 > $f1)) || (($t2 < $f1) && ($t1 > $f2))){
#				$tandems{(split(/\s+/, $p[$jj]))[0]} = 1;
				print $p[$ii].$p[$jj];
			}
		}
	}
}

print join("\n", sort keys %tandems);
