# Supplementary material for: Unusual peptide-binding proteins guide pyrroloindoline alkaloid formation in crocagin biosynthesis
Source: Nat Chem. 2023 Mar 9;15(4):560–8. doi: 10.1038/s41557-023-01153-w (PMC10070186; doi:10.1038/s41557-023-01153-w)
Supplement: Supplementary file 5 — Custom scripts used for genome mining in this study. [file 41557_2023_1153_MOESM5_ESM.zip › scripts/largest_genome_segments.pl]

#!/usr/bin/perl
use warnings;
use strict;

my %genomes;
while(<>){ #tandem file
#NZ_KE384588.1   29.747  316     210     6       9       317     84246   83314   8.37e-37        153     51.90   0/-3
#NZ_KE384588.1   31.579  304     198     7       17      314     81691   80792   5.74e-39        159     53.29   0/-2
#NZ_KE384588.1   29.747  316     210     6       9       317     84246   83314   8.37e-37        153     51.90   0/-3
#NZ_KE384588.1   33.882  304     191     5       1       298     81691   80792   2.03e-50        192     55.26   0/-2
#NZ_KE384588.1   31.270  307     201     5       1       301     84222   83314   9.17e-50        190     56.03   0/-3
#NZ_KE384588.1   31.579  304     198     7       17      314     81691   80792   5.74e-39        159     53.29   0/-2
#NZ_KE384588.1   31.270  307     201     5       1       301     84222   83314   9.17e-50        190     56.03   0/-3
#NZ_KE384588.1   33.882  304     191     5       1       298     81691   80792   2.03e-50        192     55.26   0/-2
	push @{$genomes{(split)[0]}}, (split)[7]."\t".(split)[8];
}

foreach my $g (keys %genomes){
	my @coord = @{$genomes{$g}};
	my @copy1;
	my @copy2;
	for(my $ii = 0; $ii < scalar(@coord); $ii++){
		for(my $jj = $ii + 1; $jj < scalar(@coord); $jj++){
			my ($f1, $t1) = split(/\s+/, $coord[$ii]);
			if($f1 > $t1){
				my $a = $t1;
				$t1 = $f1;
				$f1 = $a;
			}
			my ($f2, $t2) = split(/\s+/, $coord[$jj]);
			if($f2 > $t2){
				my $a = $t2;
				$t2 = $f2;
				$f2 = $a;
			}
			if(($f1 <= $t2) && ($f2 <= $t1)){ #segments intersect
				if(!@copy1 && !@copy2){ # copy1 and copy2 are both still empty
					push @copy1, $coord[$ii];
					push @copy1, $coord[$jj];
				}elsif(@copy1){ # copy1 is not empty
					my ($f, $t) = split(/\s+/, $copy1[0]);
					if($f > $t){
						my $a = $t;
						$t = $f;
						$f = $a;
					}
					if(($f1 <= $t) && ($f <= $t1)){ # segments belong to this part
						push @copy1, $coord[$ii];
						push @copy1, $coord[$jj];
					}else{
						push @copy2, $coord[$ii];
						push @copy2, $coord[$jj];
					}
				}else{ # copy2 is not empty
					my ($f, $t) = split(/\s+/, $copy2[0]);
					if($f > $t){
						my $a = $t;
						$t = $f;
						$f = $a;
					}
					if(($f1 <= $t) && ($f <= $t1)){ # segments belong to this part
						push @copy2, $coord[$ii];
						push @copy2, $coord[$jj];
					}else{
						push @copy1, $coord[$ii];
						push @copy1, $coord[$jj];
					}
				}
			}else{ # segments do not intersect
				if(!@copy1 && !@copy2){ # copy1 and copy2 are both still empty
					push @copy1, $coord[$ii];
					push @copy2, $coord[$jj];
				}elsif(@copy1){ # copy1 is not empty
					my ($f, $t) = split(/\s+/, $copy1[0]);
					if($f > $t){
						my $a = $t;
						$t = $f;
						$f = $a;
					}
					if(($f1 <= $t) && ($f <= $t1)){ # segment ii belongs to this part
						push @copy1, $coord[$ii];
						push @copy2, $coord[$jj];
					}else{
						push @copy2, $coord[$ii];
						push @copy1, $coord[$jj];
					}
				}else{ # copy2 is not empty
					my ($f, $t) = split(/\s+/, $copy2[0]);
					if($f > $t){
						my $a = $t;
						$t = $f;
						$f = $a;
					}
					if(($f1 <= $t) && ($f <= $t1)){ # segment ii belong to this part
						push @copy2, $coord[$ii];
						push @copy1, $coord[$jj];
					}else{
						push @copy1, $coord[$ii];
						push @copy2, $coord[$jj];
					}
				}
			}
		}
	}
	my ($min1, $max1) = split(/\s+/, $copy1[0]); # find min and max coordinates in heap 1
	my $compl1 = 0;
	if($min1 > $max1){
		$compl1 = 1;
		my $a = $max1;
		$max1 = $min1;
		$min1 = $a;
	}
	foreach my $minmax (@copy1){
		my ($f, $t) = split(/\s+/, $minmax);
		if($f > $t){
			my $a = $t;
			$t = $f;
			$f = $a;
		}
		if($f < $min1){ $min1 = $f; }
		if($t > $max1){ $max1 = $t; }
	}
	my ($min2, $max2) = split(/\s+/, $copy2[0]); #find min anad max coordinates in heap 2
	my $compl2 = 0;
	if($min2 > $max2){
		$compl2 = 1;
		my $a = $max2;
		$max2 = $min2;
		$min2 = $a;
	}
	foreach my $minmax (@copy2){
		my ($f, $t) = split(/\s+/, $minmax);
		if($f > $t){
			my $a = $t;
			$t = $f;
			$f = $a;
		}
		if($f < $min2){ $min2 = $f; }
		if($t > $max2){ $max2 = $t; }
	}
	print $g."\t".$min1."\t".$max1."\t".$compl1."\t".$min2."\t".$max2."\t".$compl2."\n";
}
