# Supplementary material for: Unusual peptide-binding proteins guide pyrroloindoline alkaloid formation in crocagin biosynthesis
Source: Nat Chem. 2023 Mar 9;15(4):560–8. doi: 10.1038/s41557-023-01153-w (PMC10070186; doi:10.1038/s41557-023-01153-w)
Supplement: Supplementary file 5 — Custom scripts used for genome mining in this study. [file 41557_2023_1153_MOESM5_ESM.zip › scripts/merge_hits.pl]

#!/usr/bin/perl
use warnings;
use strict;

my %hits;
open(IN1, $ARGV[0]) or die $!;
## Fields: query acc.ver, subject acc.ver, % identity, alignment length, mismatches, gap opens, q. start, q. end, s. start, s. end, evalue, bit score, % positives, query/sbjct frames
## 5 hits found
#CgnB,   CACVAY010000112.1       37.705  305     187     3       1       302     61299   60385   1.44e-63        219     57.70   0/-2
#CgnB,   CACVAY010000112.1       32.450  302     200     3       1       301     60354   59458   1.56e-49        179     57.62   0/-2
#CgnB,   QLIU01000022.1  33.016  315     202     6       1       309     19548   20483   5.44e-50        180     59.37   0/3
#CgnB,   VXKQ01000010.1  27.365  296     200     5       5       295     153     1010    5.04e-32        128     49.32   0/3
#CgnB,   ATTE01000001.1  42.857  28      16      0       136     163     447185  447102  8.0     31.2    67.86   0/-2
while(<IN1>){
	next if(m/^#/);
	next if(m/^\s+$/);
	my @p = split;
	shift @p;
	$hits{join("\t", @p)} = 1;
}
close(IN1);

open(IN2, $ARGV[1]) or die $!;
## Fields: query acc.ver, subject acc.ver, % identity, alignment length, mismatches, gap opens, q. start, q. end, s. start, s. end, evalue, bit score, % positives, query/sbjct frames
## 5 hits found
#CgnB,   CACVAY010000112.1       37.705  305     187     3       1       302     61299   60385   1.44e-63        219     57.70   0/-2
#CgnB,   CACVAY010000112.1       32.450  302     200     3       1       301     60354   59458   1.56e-49        179     57.62   0/-2
#CgnB,   QLIU01000022.1  33.016  315     202     6       1       309     19548   20483   5.44e-50        180     59.37   0/3
#CgnB,   VXKQ01000010.1  27.365  296     200     5       5       295     153     1010    5.04e-32        128     49.32   0/3
#CgnB,   ATTE01000001.1  42.857  28      16      0       136     163     447185  447102  8.0     31.2    67.86   0/-2
while(<IN2>){
	next if(m/^#/);
	next if(m/^\s+$/);
	my @p = split;
	shift @p;
	$hits{join("\t", @p)} = 1;
}
close(IN2);

print join("\n", sort keys %hits);
