# Supplementary material for: Unusual peptide-binding proteins guide pyrroloindoline alkaloid formation in crocagin biosynthesis
Source: Nat Chem. 2023 Mar 9;15(4):560–8. doi: 10.1038/s41557-023-01153-w (PMC10070186; doi:10.1038/s41557-023-01153-w)
Supplement: Supplementary file 5 — Custom scripts used for genome mining in this study. [file 41557_2023_1153_MOESM5_ESM.zip › scripts/elink_taxonomy_genome.pl]

#!/usr/bin/perl
use warnings;
use strict;

open(IN1, $ARGV[0]) or die $!;
while(<IN1>){
	system("curl 'https:\/\/eutils.ncbi.nlm.nih.gov\/entrez\/eutils\/elink.fcgi?dbfrom=nuccore\&db=taxonomy\&id=".(split)[0]."' >tmp.xml");
	open(IN2, "tmp.xml") or die $!;
	my %pmid;
	my $flag = 0;
	while(my $l = <IN2>){
		if(($l =~ m/<Link>/) && ($l !~ m/\//)){
print STDERR $l;
			$flag = 1;
		}
		if($l =~ m/<\/Link>/){
			$flag = 0;
		}
		if($flag && ($l !~ m/<Link>/)){
			$l =~ s/\s+//g;
			$l =~ s/\n//g;
			$l =~ s/[^0-9]//g;
			$pmid{$l} = 1;
		}
	}
	close(IN2);
	open(OUT, ">>".$ARGV[1]);
	print OUT "".(split)[0]."\t".join(",", keys %pmid)."\n";
	close(OUT);
}
close(IN1);
