# Supplementary material for: Unusual peptide-binding proteins guide pyrroloindoline alkaloid formation in crocagin biosynthesis
Source: Nat Chem. 2023 Mar 9;15(4):560–8. doi: 10.1038/s41557-023-01153-w (PMC10070186; doi:10.1038/s41557-023-01153-w)
Supplement: Supplementary file 5 — Custom scripts used for genome mining in this study. [file 41557_2023_1153_MOESM5_ESM.zip › scripts/select_genomeid.pl]

#!/usr/bin/perl
use warnings;
use strict;

my %ids;
while(<>){
	$ids{(split)[0]} = 1;
}

print join("\n", sort keys %ids);
