# Supplementary material for: Unusual peptide-binding proteins guide pyrroloindoline alkaloid formation in crocagin biosynthesis
Source: Nat Chem. 2023 Mar 9;15(4):560–8. doi: 10.1038/s41557-023-01153-w (PMC10070186; doi:10.1038/s41557-023-01153-w)
Supplement: Supplementary file 5 — Custom scripts used for genome mining in this study. [file 41557_2023_1153_MOESM5_ESM.zip › scripts/cluster_id.pl]

#!/usr/bin/perl
use warnings;
use strict;

my %proteins;
my %pfams;
open(IN1, $ARGV[0]) or die $!;
while(<IN1>){ #all_protein_flanks.hmmsearch.nocomment
	${$proteins{(split(/_/, $_))[0]}}{(split)[0]} = 1;
	if((split)[4] < 0.05){ push @{$pfams{(split)[0]}}, (split)[2]; }
}
close(IN1);

open(IN2, $ARGV[1]) or die $!;
my %aln1;
my $n;
my $s1;
while(<IN2>){
	chomp;
	if(m/^>/){
		if(defined $n){
#			print $n."\t".length($s1)."\n";
			$aln1{$n} = $s1;
		}
		$n = (split)[0];
		$s1 = "";
	}else{
		$s1 .= $_;
	}
}
#print $n."\t".length($s1)."\n";
$aln1{$n} = $s1;
close(IN2);

my @id;
for(my $ii = 0; $ii < scalar(keys %proteins); $ii++){
	for(my $jj = 0; $jj < scalar(keys %proteins); $jj++){
		if($jj < $ii){ $id[$ii][$jj] = $id[$jj][$ii]; }
		elsif($jj == $ii){ $id[$ii][$jj] = 0; }
		else{
			$id[$ii][$jj] = 0;
			my $count = 0;
			my @p1 = sort keys %{$proteins{(sort keys %proteins)[$ii]}};
			my @p2 = sort keys %{$proteins{(sort keys %proteins)[$jj]}};
print STDERR join(":",@p1)."\n".join(":",@p2)."\n";
			foreach my $p1 (@p1){
				foreach my $p2 (@p2){
					my @pfams1 = @{$pfams{$p1}};
					my @pfams2 = @{$pfams{$p2}};
					my $flag = 0;
					foreach my $pf1 (@pfams1){
						foreach my $pf2 (@pfams2){
							if($pf1 eq $pf2){
								$flag = 1;
							}
						}
					}
#print STDERR $p1."\t".join(":",@{$pfams{$p1}})."\t".$p2."\t".join(":",@{$pfams{$p2}})."\n"; 
					if($flag){
#print STDERR $p1."\t".join(":",@{$pfams{$p1}})."\t".$p2."\t".join(":",@{$pfams{$p2}})."\n"; 
						$id[$ii][$jj] += seqid($aln1{">".$p1}, $aln1{">".$p2});
						$count++;
#print STDERR $p1."\t".$p2."\t".$id[$ii][$jj]."\n"; 
					}
				}
			}
			if($count > 0){ $id[$ii][$jj] /= $count; }
		}
	}
}

print join("\t", sort keys %proteins)."\n";
for(my $ii = 0; $ii < scalar(keys %proteins); $ii++){
	for(my $jj = 0; $jj < scalar(keys %proteins); $jj++){
		print $id[$ii][$jj]."\t";
	}
	print "\n";
}


sub seqid{
	my $seq1 = shift;
	my $seq2 = shift;
	open(OUT, ">tmp.fasta") or die $!;
	print OUT ">seq1\n".$seq1."\n>seq2\n".$seq2."\n";
	close(OUT);
	system("./muscle -in tmp.fasta -out tmp.muscle >/dev/null 2>/dev/null");
	open(MUSCLE, "tmp.muscle") or die $!;
	my %aln;
	my $nn;
	my $s;
	while(my $l = <MUSCLE>){
		chomp($l);
#print STDERR $l."\n";
		if($l =~ m/^>/){
			if(defined $nn){
				$aln{$nn} = $s;
			}
			$nn = $l;
			$s = "";
		}else{
			$s .= $l;
		}
	}
	$aln{$nn} = $s;
	close(MUSCLE);
	$seq1 = $aln{">seq1"};
	$seq2 = $aln{">seq2"};
	my $common = 0;
	my $total = 0;
	for(my $ii = 0; $ii < length($seq1); $ii++){
		if((substr($seq1, $ii, 1) ne "-") || (substr($seq2, $ii, 1) ne "-")){
			$total++;
			if(substr($seq1, $ii, 1) eq substr($seq2, $ii, 1)){
				$common++;
			}
		}
	}
#print $total."\t".$common."\n";
	if($total > 0){ return 1. * $common / $total; }
	else{ return 0.; }
}
